# Supplementary material for: Identification and Management of a Novel Brown Spot Disease in Plums (Prunus salicina Lindl.)
Source: Plants (Basel). 2026 Jan 24;15(3):369. doi: 10.3390/plants15030369 (PMC12899390; doi:10.3390/plants15030369)
Supplement: Supplementary file 1 [file plants-15-00369-s001.zip]

Archive with 1 entries (1 files):
- plants-4072466-supplementary.pdf
